# Supplementary material for: Assessment of Mastitis Patterns in Serbian Dairy Cows: Blood Serum Metabolic Profile and Milk Composition Parameters
Source: Pathogens. 2023 Nov 14;12(11):1349. doi: 10.3390/pathogens12111349 (PMC10674276; doi:10.3390/pathogens12111349)
Supplement: Supplementary file 1 [file pathogens-12-01349-s001.zip]

Archive with 1 entries (1 files):
- pathogens-2628403-supplementary.pdf
